# Supplementary material for: Molecular Determinants and Specificity of mRNA with Alternatively-Spliced UPF1 Isoforms, Influenced by an Insertion in the ‘Regulatory Loop’
Source: Int J Mol Sci. 2021 Nov 25;22(23):12744. doi: 10.3390/ijms222312744 (PMC8657986; doi:10.3390/ijms222312744)
Supplement: Supplementary file 1 [file ijms-22-12744-s001.zip]

Archive with 4 entries (4 files):
- Kalathiya_Supp-Mat-R2.pdf
- Video_S1.avi
- Video_S2.avi
- Video_S3.avi
